# Supplementary material for: A new species of Elephantomyia crane fly (Diptera, Limoniidae) from Jeju Island, South Korea
Source: Zookeys. 2020 Sep 9;966:41–55. doi: 10.3897/zookeys.966.48590 (PMC7494660; doi:10.3897/zookeys.966.48590)
Supplement: XML Treatment for Elephantomyia [file zookeys.966.48590-treatment1.xml]

<!DOCTYPE tp:taxon-treatment
  PUBLIC "-//TaxonX//DTD Taxonomic Treatment Publishing DTD v0 20100105//EN" "tax-treatment-NSO.dtd">
<tp:taxon-treatment xmlns:tp="http://www.plazi.org/taxpub"><tp:treatment-meta><kwd-group><label>Taxon classification</label><kwd><named-content xmlns:xlink="http://www.w3.org/1999/xlink" content-type="kingdom">Animalia</named-content></kwd><kwd><named-content xmlns:xlink="http://www.w3.org/1999/xlink" content-type="order">Diptera</named-content></kwd><kwd><named-content xmlns:xlink="http://www.w3.org/1999/xlink" content-type="family">Limoniidae</named-content></kwd></kwd-group><mixed-citation publication-type="journal"><person-group><name><surname>Podenas</surname><given-names>Sigitas</given-names></name><name><surname>Podeniene</surname><given-names>Virginija</given-names></name><name><surname>Kim</surname><given-names>Tae-Woo</given-names></name><name><surname>Kim</surname><given-names>A-Young</given-names></name><name><surname>Park</surname><given-names>Sun-Jae</given-names></name><name><surname>Aukštikalnienė</surname><given-names>Rasa</given-names></name></person-group><article-title>A new species of <italic><tp:taxon-name><tp:taxon-name-part taxon-name-part-type="genus" reg="Elephantomyia">Elephantomyia</tp:taxon-name-part></tp:taxon-name></italic> crane fly (<tp:taxon-name><tp:taxon-name-part taxon-name-part-type="order">Diptera</tp:taxon-name-part></tp:taxon-name>, <tp:taxon-name><tp:taxon-name-part taxon-name-part-type="family">Limoniidae</tp:taxon-name-part></tp:taxon-name>) from Jeju Island, South Korea</article-title><source>Zookeys</source><day>09</day><month>9</month><year>2020</year><volume>966</volume><fpage>41</fpage><lpage>55</lpage><pub-id pub-id-type="doi">10.3897/zookeys.966.48590</pub-id></mixed-citation></tp:treatment-meta><tp:nomenclature><tp:taxon-name><object-id xmlns:xlink="http://www.w3.org/1999/xlink" content-type="arpha" xlink:type="simple">C25A3586-7D94-52A5-ABF2-A1D8F23AC7D9</object-id>
            <tp:taxon-name-part taxon-name-part-type="genus" reg="Elephantomyia">Elephantomyia</tp:taxon-name-part>
          </tp:taxon-name><tp:taxon-authority>Osten Sacken, 1860</tp:taxon-authority><tp:nomenclature-citation-list><tp:nomenclature-citation><tp:taxon-name>
                <tp:taxon-name-part taxon-name-part-type="genus" reg="Elephantomyia">Elephantomyia</tp:taxon-name-part>
              </tp:taxon-name><comment>Osten Sacken, 1860: 220; <xref ref-type="bibr" rid="B11">Alexander 1948</xref>: 522; <xref ref-type="bibr" rid="B15">Ito 1948</xref>: 89; <xref ref-type="bibr" rid="B14">Ishida 1959</xref>: 2; <xref ref-type="bibr" rid="B26">Savchenko and Krivolutskaya 1976</xref>: 74; <xref ref-type="bibr" rid="B27">Savchenko 1983</xref>: 62, <xref ref-type="bibr" rid="B28">1986</xref>: 202, <xref ref-type="bibr" rid="B29">1989</xref>: 49; <xref ref-type="bibr" rid="B24">Podenas et al. 2015</xref>: 70.</comment></tp:nomenclature-citation></tp:nomenclature-citation-list></tp:nomenclature><tp:treatment-sec sec-type="type species" id="SECID0ESGAC"><title>Type species.</title><p><italic><tp:taxon-name><tp:taxon-name-part taxon-name-part-type="genus" reg="Limnobiorhynchus">Limnobiorhynchus</tp:taxon-name-part> <tp:taxon-name-part taxon-name-part-type="species" reg="canadensis">canadensis</tp:taxon-name-part></tp:taxon-name></italic> Westwood, 1836 (= <italic><tp:taxon-name><tp:taxon-name-part taxon-name-part-type="genus" reg="Elephantomyia"/><tp:taxon-name-part taxon-name-part-type="species" reg="westwoodi">westwoodi</tp:taxon-name-part></tp:taxon-name></italic> Osten Sacken, 1869).</p><p>A total of 16 species of <italic><tp:taxon-name><tp:taxon-name-part taxon-name-part-type="genus" reg="Elephantomyia">Elephantomyia</tp:taxon-name-part></tp:taxon-name></italic> are known from the East Palaearctic (<xref ref-type="bibr" rid="B20">Oosterbroek 2020</xref>). They belong to two subgenera: <tp:taxon-name><tp:taxon-name-part taxon-name-part-type="genus" reg="Elephantomyia">E.</tp:taxon-name-part> (<tp:taxon-name-part taxon-name-part-type="subgenus" reg="Elephantomyia">Elephantomyia</tp:taxon-name-part>)</tp:taxon-name> Osten Sacken, 1860 and <tp:taxon-name><tp:taxon-name-part taxon-name-part-type="genus" reg="Elephantomyia">E.</tp:taxon-name-part> (<tp:taxon-name-part taxon-name-part-type="subgenus" reg="Elephantomyodes">Elephantomyodes</tp:taxon-name-part>)</tp:taxon-name> Alexander, 1923. The nominate subgenus includes 14 species, and the subgenus <tp:taxon-name><tp:taxon-name-part taxon-name-part-type="subgenus" reg="Elephantomyodes">Elephantomyodes</tp:taxon-name-part></tp:taxon-name> includes two species (<italic><tp:taxon-name><tp:taxon-name-part taxon-name-part-type="genus" reg="Elephantomyia">E.</tp:taxon-name-part> <tp:taxon-name-part taxon-name-part-type="species" reg="sophiarum">sophiarum</tp:taxon-name-part></tp:taxon-name></italic> Ito, 1948 from Honshu and Kyushu, Japan, and <italic><tp:taxon-name><tp:taxon-name-part taxon-name-part-type="genus" reg="Elephantomyia">E.</tp:taxon-name-part> <tp:taxon-name-part taxon-name-part-type="species" reg="tianmushana">tianmushana</tp:taxon-name-part></tp:taxon-name></italic><xref ref-type="bibr" rid="B33">Zhang et al., 2015</xref> from Zhejiang, China). Eastern Palaearctic species of the subgenus <tp:taxon-name><tp:taxon-name-part taxon-name-part-type="genus" reg="Elephantomyia">E.</tp:taxon-name-part> (<tp:taxon-name-part taxon-name-part-type="subgenus" reg="Elephantomyodes">Elephantomyodes</tp:taxon-name-part>)</tp:taxon-name> can be easily distinguished from species belonging to the subgenus <tp:taxon-name><tp:taxon-name-part taxon-name-part-type="genus" reg="Elephantomyia">E.</tp:taxon-name-part> (<tp:taxon-name-part taxon-name-part-type="subgenus" reg="Elephantomyia">Elephantomyia</tp:taxon-name-part>)</tp:taxon-name>, as they have snowy white tarsal segments and a very narrow anal angle of the wing. Only one species of the genus <italic><tp:taxon-name><tp:taxon-name-part taxon-name-part-type="genus" reg="Elephantomyia">Elephantomyia</tp:taxon-name-part></tp:taxon-name></italic>, <italic><tp:taxon-name><tp:taxon-name-part taxon-name-part-type="genus" reg="Elephantomyia">E.</tp:taxon-name-part> <tp:taxon-name-part taxon-name-part-type="species" reg="edwardsi">edwardsi</tp:taxon-name-part></tp:taxon-name></italic> Lackschewitz, 1932 was previously recorded from the Korean Peninsula (<xref ref-type="bibr" rid="B24">Podenas et al. 2015</xref>).</p></tp:treatment-sec><ref-list><ref id="B11"><mixed-citation xmlns:xlink="http://www.w3.org/1999/xlink" xlink:type="simple"><person-group><name name-style="western"><surname>Alexander</surname><given-names>CP</given-names></name></person-group> (<year>1948</year>) <article-title>Notes on the tropical American species of <tp:taxon-name><tp:taxon-name-part taxon-name-part-type="family">Tipulidae</tp:taxon-name-part></tp:taxon-name> (<tp:taxon-name><tp:taxon-name-part taxon-name-part-type="order">Diptera</tp:taxon-name-part></tp:taxon-name>). V. The specialized <tp:taxon-name><tp:taxon-name-part taxon-name-part-type="tribe">Hexatomini</tp:taxon-name-part></tp:taxon-name>: <italic><tp:taxon-name><tp:taxon-name-part taxon-name-part-type="genus">Limnophila</tp:taxon-name-part></tp:taxon-name></italic>, <italic><tp:taxon-name><tp:taxon-name-part taxon-name-part-type="genus">Shannonomyia</tp:taxon-name-part></tp:taxon-name></italic>, <italic><tp:taxon-name><tp:taxon-name-part taxon-name-part-type="genus">Gynoplistia</tp:taxon-name-part></tp:taxon-name></italic>, <italic><tp:taxon-name><tp:taxon-name-part taxon-name-part-type="genus">Hexatoma</tp:taxon-name-part></tp:taxon-name></italic>, <italic><tp:taxon-name><tp:taxon-name-part taxon-name-part-type="genus">Atarba</tp:taxon-name-part></tp:taxon-name></italic>, <italic><tp:taxon-name><tp:taxon-name-part taxon-name-part-type="genus">Elephantomyia</tp:taxon-name-part></tp:taxon-name></italic>, and allies.</article-title><source>Revista de Entomologia</source><volume>19</volume>: <fpage>509</fpage>–<lpage>556</lpage>.</mixed-citation></ref><ref id="B15"><mixed-citation xmlns:xlink="http://www.w3.org/1999/xlink" xlink:type="simple"><person-group><name name-style="western"><surname>Ito</surname><given-names>S</given-names></name></person-group> (<year>1948</year>) <article-title>Two undescribed species of the tipulid genus <italic><tp:taxon-name><tp:taxon-name-part taxon-name-part-type="genus">Elephantomyia</tp:taxon-name-part></tp:taxon-name></italic> from Japan.</article-title><source>Mushi</source><volume>18</volume>: <fpage>89</fpage>–<lpage>92</lpage>.</mixed-citation></ref><ref id="B14"><mixed-citation xmlns:xlink="http://www.w3.org/1999/xlink" xlink:type="simple"><person-group><name name-style="western"><surname>Ishida</surname><given-names>H</given-names></name></person-group> (<year>1959</year>) <article-title>The catalogue of the Japanese <tp:taxon-name><tp:taxon-name-part taxon-name-part-type="family">Tipulidae</tp:taxon-name-part></tp:taxon-name>, with the keys to the genera and subgenera (<tp:taxon-name><tp:taxon-name-part taxon-name-part-type="order">Diptera</tp:taxon-name-part></tp:taxon-name>). V. <tp:taxon-name><tp:taxon-name-part taxon-name-part-type="subfamily">Limoniinae</tp:taxon-name-part></tp:taxon-name>, tribe <tp:taxon-name><tp:taxon-name-part taxon-name-part-type="tribe">Hexatomini</tp:taxon-name-part></tp:taxon-name>.</article-title><source>Science Report of the Hyogo University of Agriculture, Serie Natural Sciences</source><volume>4</volume>(<issue>1</issue>): <fpage>3</fpage>–<lpage>11</lpage>.</mixed-citation></ref><ref id="B26"><mixed-citation xmlns:xlink="http://www.w3.org/1999/xlink" xlink:type="simple"><person-group><name name-style="western"><surname>Savchenko</surname><given-names>EN</given-names></name><name name-style="western"><surname>Krivolutskaya</surname><given-names>GO</given-names></name></person-group> (<year>1976</year>) <source><tp:taxon-name><tp:taxon-name-part taxon-name-part-type="family">Limoniidae</tp:taxon-name-part></tp:taxon-name> of the South Kuril Islands and South Sakhalin.</source><publisher-name>Akademiya Nauk Ukrainskoy SSR</publisher-name>, <publisher-loc>Kiev</publisher-loc>, <size units="page">160 pp</size>. [in Russian]</mixed-citation></ref><ref id="B27"><mixed-citation xmlns:xlink="http://www.w3.org/1999/xlink" xlink:type="simple"><person-group><name name-style="western"><surname>Savchenko</surname><given-names>EN</given-names></name></person-group> (<year>1983</year>) <source><tp:taxon-name><tp:taxon-name-part taxon-name-part-type="family">Limoniidae</tp:taxon-name-part></tp:taxon-name> of South Primorye. Akademiy Nauk Ukrainskoy SSR, I.I.</source><publisher-name>Schmalhausen Institute of Zoology of Academy of Sciences of Ukraine</publisher-name>, <publisher-loc>Naukova Dumka, Kiev</publisher-loc>, <size units="page">156 pp</size>. [in Russian]</mixed-citation></ref><ref id="B28"><mixed-citation xmlns:xlink="http://www.w3.org/1999/xlink" xlink:type="simple"><person-group><name name-style="western"><surname>Savchenko</surname><given-names>EN</given-names></name></person-group> (<year>1986</year>) <article-title>Komary-limoniidy [limoniid-flies]. (General description, subfamilies <tp:taxon-name><tp:taxon-name-part taxon-name-part-type="subfamily">Pediciinae</tp:taxon-name-part></tp:taxon-name> and <tp:taxon-name><tp:taxon-name-part taxon-name-part-type="subfamily">Hexatominae</tp:taxon-name-part></tp:taxon-name>).</article-title><source>Fauna Ukrainy</source><volume>14</volume>(<issue>2</issue>): <fpage>1</fpage>–<lpage>380</lpage>. [in Russian]</mixed-citation></ref><ref id="B29"><mixed-citation xmlns:xlink="http://www.w3.org/1999/xlink" xlink:type="simple"><person-group><name name-style="western"><surname>Savchenko</surname><given-names>EN</given-names></name></person-group> (<year>1989</year>) <source>Komary-limoniidy fauny SSSR [<tp:taxon-name><tp:taxon-name-part taxon-name-part-type="family">Limoniidae</tp:taxon-name-part></tp:taxon-name> fauna of the USSR]. Determination tables of superspecies taxa with catalogue survey of species. Akadimiya Nauk Ukrainian SSR, I.I.</source><publisher-name>Schmalhausen Institute of Zoology of Academy of Sciences of Ukraine</publisher-name>, <publisher-loc>Naukova Dumka, Kiev</publisher-loc>, <size units="page">377 pp</size>. [in Russian]</mixed-citation></ref><ref id="B24"><mixed-citation xmlns:xlink="http://www.w3.org/1999/xlink" xlink:type="simple"><person-group><name name-style="western"><surname>Podenas</surname><given-names>S</given-names></name><name name-style="western"><surname>Byun</surname><given-names>HW</given-names></name><name name-style="western"><surname>Kim</surname><given-names>SK</given-names></name></person-group> (<year>2015</year>) <article-title><tp:taxon-name><tp:taxon-name-part taxon-name-part-type="subfamily">Limoniinae</tp:taxon-name-part></tp:taxon-name> crane flies (<tp:taxon-name><tp:taxon-name-part taxon-name-part-type="order">Diptera</tp:taxon-name-part></tp:taxon-name>: <tp:taxon-name><tp:taxon-name-part taxon-name-part-type="family">Limoniidae</tp:taxon-name-part></tp:taxon-name>) new to Korea.</article-title><source>Journal of Species Research</source><volume>4</volume>: <fpage>61</fpage>–<lpage>96</lpage>. <ext-link xlink:type="simple" ext-link-type="doi" xlink:href="10.12651/JSR.2015.4.2.061">https://doi.org/10.12651/JSR.2015.4.2.061</ext-link></mixed-citation></ref><ref id="B20"><mixed-citation xmlns:xlink="http://www.w3.org/1999/xlink" xlink:type="simple"><person-group><name name-style="western"><surname>Oosterbroek</surname><given-names>P</given-names></name></person-group> (<year>2020</year>) Catalogue of the Craneflies of the World (CCW). <ext-link xlink:type="simple" ext-link-type="uri" xlink:href="https://ccw.naturalis.nl/index.php">https://ccw.naturalis.nl/index.php</ext-link> [Accessed on: 2020-6-16]</mixed-citation></ref><ref id="B33"><mixed-citation xmlns:xlink="http://www.w3.org/1999/xlink" xlink:type="simple"><person-group><name name-style="western"><surname>Zhang</surname><given-names>X</given-names></name><name name-style="western"><surname>Li</surname><given-names>Y</given-names></name><name name-style="western"><surname>Yang</surname><given-names>D</given-names></name></person-group> (<year>2015</year>) <article-title>A review of the genus <italic><tp:taxon-name><tp:taxon-name-part taxon-name-part-type="genus">Elephantomyia</tp:taxon-name-part></tp:taxon-name></italic> Osten Sacken from China, with descriptions of two new species (<tp:taxon-name><tp:taxon-name-part taxon-name-part-type="order">Diptera</tp:taxon-name-part></tp:taxon-name>, <tp:taxon-name><tp:taxon-name-part taxon-name-part-type="family">Limoniidae</tp:taxon-name-part></tp:taxon-name>).</article-title><source>Zootaxa</source><volume>3919</volume>: <fpage>553</fpage>–<lpage>572</lpage>. <ext-link xlink:type="simple" ext-link-type="doi" xlink:href="10.11646/zootaxa.3919.3.6">https://doi.org/10.11646/zootaxa.3919.3.6</ext-link></mixed-citation></ref></ref-list></tp:taxon-treatment>
